# Supplementary material for: Clinico-Pathological Association of Delineated miRNAs in Uveal Melanoma with Monosomy 3/Disomy 3 Chromosomal Aberrations
Source: PLoS One. 2016 Jan 26;11(1):e0146128. doi: 10.1371/journal.pone.0146128 (PMC4728065; doi:10.1371/journal.pone.0146128)
Supplement: S7 Table — (XLS) [file pone.0146128.s010.xls]

## Sheet: Sheet1
S.No	Tumor number	Age/sex	Specimen	Percentage of HSP 27 positive cells	Score for HSP 27percentage	Score for intensity: HSP 27 expression	Immunoscore: HSP 27 expression	Base (mm)	Tumor diameter	Clinicopathological description		Cilico-choroidal involvement	cell type	Interpretation of Monosomy	Intarocular/Extraocular/metastasis	Follow -up	miR-214	miR-149*	miR-143	miR-146b	miR-199a	miR-let 7b	miR-1238	miR-134
1	UM1	36/F	OS:EB	0.4	2	2	4	16.5	14	Mixed cell type,spindle		No	M	Monosomy	I	Doing well	-3.82097	3.41338	-0.842575	-7.63097	0.371118	-5.50966	4.56867	-0.95
2	UM2	57/M	OD:EB	0.4	2	2	4	9	9.5	Mixed cell type,epitheliod		No	M	Disomy	I	metastasis	-0.642401	-1.47902	-9.97398	-0.800953	4.90586	-5.84941	2.49222	-6.54141
3	UM3	36/F	OD:EB	0.1	1	1	1	10	11	Mixed cell, intrascelral		No	M	Disomy	I	Doing well	1.65645	14.5071	2.31801	-1.58892	14.5071	-3.42236	13.3835	-0.854664
4	UM4	73/M	OD:EB	0.3	2	1	2	11.5	17	Mixed cell type,intrascleral,epitheloid		No	M	Disomy	I	Doing well	-4.89056	-3.60804	-8.58989	-3.99368	2.44143	-6.91178	5.54774	-4.82487
5	UM5	47/M	OS:EB	0.6	3	3	9	14	9	Spindle cell type		No	S	Disomy	I	Doing well	3.76704	3.55998	2.7696	2.51977	7.89984	1.55181	9.11878	-4.59
6	UM6	48/F	OS:EB	0.1	1	1	1	13.5	13.5	Epitheliod cell type,		No	E	Monosomy	I	Doing well	-3.22633	-3.53538	-9.13377	-2.42243	4.20358	-2.94499	3.63524	-0.242345
7	UM7	57/M	OD:EB	0.1	1	1	1	13.4	14.9	Choroidal invasion, spindle cell type		No	S	Monosomy	I	Doing well	1.6891	1.90309	-3.01404	3.94695	1.90309	-0.32199	11.0869	4.35794
8	UM8	48/F	OS:EB	0.8	4	3	12	12.1	9.5	Choroidal invasion, mixed cell type		No	M	Monosomy	I	Doing well	-3.23108	-2.23232	-5.33916	-1.88805	-2.23232	-7.04874	-2.42199	-4.08005
9	UM9	51/M	OD:EB	0.3	2	2	4	1	2	Spindle cell type,minimal scleral invasion,cilico chroidal melanoma		YES	S	Disomy	I	Doing well	0.939252	7.29579	4.26215	0.600104	7.29579	-0.979318	7.10612	-3.86293
10	UM10	65/M	OS:EB	0.6	3	3	9	5.5	11.5	Epitheliod,intrascleral and extrascleral		No	E	Monosomy	ES	Doing well	-4.76176	5.07944	-7.10964	-5.51033	5.07944	-9.52958	10.5194	3.53045
11	UM11	21/M	OS:ORBITAL TISSUE	0.6	3	3	9	15	15	epitheliod cell type,orbital invasion		No	E	Monosomy	ES	Doing well	6.13716	7.62528	3.19435	6.88025	6.96925	2.20763	4.65647	4.86352
12	UM12	38/M	OD:EB	0.1	1	1	1	14.5	13.5	Choroidal, Spindle cell type with intrascleral and vortex vein invasion		No	S	Monosomy	ES	Doing well	7.26598	7.36206	5.29324	10.0328	14.5041	9.71262	14.8251	6.2733
13	UM13	61/M	OS:EB	0.1	1	1	1	10	10	Mixed cell type,intrascleral,vortex veins invasion , cilico choroidal		YES	M	Monosomy	ES	Doing well	2.06091	0.782774	1.49717	3.28008	6.29342	-1.82645	6.10675	2.32603
14	UM14	46/M	OS:EB	0.3	2	1	2	10.5	12.9	Mixed cell type		No	M	Disomy	I	Doing well	0.222519	5.06831	1.90697	-15.674	6.19922	-4.00699	14.9135	1.87543
15	UM15	60/F	OD:EB	0	0	0	0	12	9	Mixed cell type/epitheloid,intrascleral		No	M	Monosomy	I	Doing well	-0.155522	7.58724	9.28164	4.34735	7.58724	4.4559	6.20911	4.91601
16	UM16	43/F	OD:EB	0.2	1	1	1	7	4	Spindle cell type,intrascleral,emissary vein involved		No	S	Monosomy	ES	Doing well	3.87565	2.70837	-0.301892	6.33542	9.21704	1.50902	6.2035	2.20181
17	UM17	17/M	OS:EB	0.15	1	1	1	15	15	Mixed cell type, Predominately epitheliod emissary vein involved,spindle cells		No	M	Disomy	ES	Doing well	1.02722	-0.923014	-6.18495	3.87568	-0.923014	-1.66255	15.6553	-0.117696
18	UM18	63/M	OD:EB	0.45	2	2	4	9	8.5	Mixed cell type,extrascleral,epitheloid cells		No	M	Disomy	ES	Doing well	7.41165	5.9446	3.49137	9.2559	11.313	5.91344	10.6064	6.54078
19	UM19	35/F	OS:EB	0.2	1	1	1	7	8	Mixed cell type, intrascleral		No	M	Disomy	I	Doing well	4.36669	13.0417	0.852671	7.19859	13.0417	0.452098	6.60119	4.90292
20	UM20	46/M	OD:EB	0.4	2	2	4	11.5	15	mixed cell /spindle cell,intrascleral		No	M	Disomy	I	Doing well	-7.01669	3.10594	-0.496469	0.694254	5.70723	-1.53577	20.8633	-0.412933
21	UM21	32/F	OS:EB	0.1	1	0	0	20	11.5	cilicochoroidal,mixed cell type		YES	M	Monosomy	I	Doing well	0.00995385	2.99152	-4.06367	5.12377	21.2871	3.35767	21.4847	2.10692
22	UM22	60/M	OD:EB	0.2	1	1	1	11.5	7	Mixed cell type,extrascleral,spindle cells		No	M	Monosomy	ES	Doing well	-2.64003	5.33894	-6.87276	1.13191	5.75532	-2.01607	7.47096	1.13998
23	UM23	62/F	OD:EB	0.6	3	3	9	13	4	Epitheliod,intrascleral		No	E	Disomy	I	Doing well	-7.77053	-0.966388	-13.1555	-7.94671	-0.966388	-14.056	14.1422	-13.0905
24	UM24	50/M	OD:EB	0.7	3	3	9	10	8	spindle cell,intrasclera		No	S	Monosomy	I	Doing well	-1.85698	3.41888	-8.77019	1.71697	3.41888	-4.44227	15.3234	-1.65057
25	UM25	23/F	OD:EB	0.6	3	3	9	14	9	spindle cell,intrasclera		No	S	Disomy	I	Doing well	1.3726	4.56695	3.13585	1.80085	8.81294	-1.76966	-1.15605	1.34139
26	UM26	58/M	OD : Excentration	0.7	3	3	9	9	9.5	Mixed cell/spindle and epitheliod,extrascleral,optic nerve invasion		No	M	Disomy	ES	Doing well	5.2952	5.81479	0.92999	4.11237	5.81479	0.176816	11.0158	2.60947
27	UM27	36/M	OD:EB	0.8	4	3	12	16.5	15	Epitheliod,extrascleral		No	E	Monosomy	ES	Doing well	2.00273	3.58198	-3.60959	-0.955229	3.58198	-4.43785	10.5717	0.168366
28	UM28	51/M	OD:EB	0.2	1	1	1	9.5	14	Mixed cell type,intrascleral,vortex veins invasion		No	M	Monosomy	I	Doing well	1.05069	9.04955	-3.13952	2.32226	9.04955	0.410488	17.3377	0.852811
29	UM29	58/M	OS:EB	0.8	4	3	12	7	7	Mixed cell type,Extrascleral and vortex veins,epitheloid cells		No	M	Disomy	ES	Doing well	-1.85735	17.1559	-2.02471	2.89401	1.98641	-2.27435	4.63629	5.06975
30	UM30	65/F	OS:EB	0.1	1	1	1	6	10	Mixed cell type		No	M	Monosomy	M	Liver metastasis	1.18298	0.0719551	0.925522	4.94681	5.93637	0.712787	15.633	10.3
31	UM31	70/M	OS:EB	0.2	1	1	1	20	12	Mixed cell invasion,extrascleral		No	M	Disomy	ES	Doing well'	-2.98197	4.17762	-8.01146	-10.0844	4.17762	-4.78118	12.5816	4.66248
32	UM32	43/M	OD:EB	0.7	3	3	9	5	8	Mixed cell scleral,extrascleral		No	M	Disomy	ES	Doing well	-0.228141	1.30747	-3.27141	-12.9545	1.30747	-1.40074	-0.324016	-0.350901
33	UM33	53/F	OD:EB	0.8	4	3	12	12	10	Spindle cell type		No	S	Monosomy	I	Doing well	2.93384	22.4502	10.2611	3.46794	22.4502	4.52072	9.61623	0.01
34	UM34	37/F	OS:EB	0.1	1	1	1	12	8	spindle cell type		No	S	Disomy	I	Doing well	0.606955	0.739629	1.51656	3.58232	0.739629	0.578882	9.51879	-11.3845
35	UM35	33/M	OS: EB	0.4	2	2	4	12	7	spindle cell type		No	S	Disomy	I	Doing well	-1.31603	1.04609	-7.01992	2.26936	1.04609	-1.59146	13.7652	-0.710676
36	UM36	55/M	OD:EB	0.2	1	1	1	12	9	Mixed cell type,intrascleral, spindle cells		No	M	Disomy	I	Doing well	-17.4685	-0.600936	-4.86799	0.665541	1.54902	-5.72854	11.1327	-5.36804
37	UM37	76/M	OS:EB	0.25		2	0	12	10	cilico choroidal		YES	E	Monosomy	I	Doing well	-0.395457	2.99258	0.567936	1.46558	-0.596513	-2.3129	5.17074	-0.450153
38	UM38	46/F	OD:EB	0.3	2	2	4	7	4	spindle cell type		No	S	Disomy	I	Doing well	-2.54769	1.32275	-0.221426	-13.149	1.11305	-7.1338	4.91887	-0.727382
39	UM39	63/M	OD:EB	0.3	2	2	4	14	16	Mixed cell type,epitheloid cells		No	M	Disomy	I	Liver metastasis	-1.80794	6.49906	-5.69002	-7.76296	6.49906	2.17831	5.79003	2.25986
40	UM40	45/F	OS:EB	0.3	2	2	4	20	20	Mixed cell type predominany epitheloid cells, intrascleral and extrascleral invasion		No	M	Disomy	M	Liver metatstasis, 5 cycles of Vinblastine and interferron	5.68567	5.68016	-0.820567	0.5059	14.7841	2.8336	10.0593	0.902215
41	UM41	41/F	OS:EB	0.2	1	1	1	16.5	12	spindle cell type,Extrascelral		No	S	Monosomy	ES	metastsis	-3.92857	4.51061	2.37491	3.51535	4.51061	-7.87691	10.3475	6.46051
42	UM42	21/M	OS:EB	0.6	3	3	9	12	7	spindle,intrascleral,vortex veins		No	S	Monosomy	I	metastasis	-1.53809	4.50107	2.3286	0.896222	4.50107	-4.54698	9.04226	6.79519
43	UM43	56/M	OS:EB	0.7	3	3	9	14.5	3.5	Spindle cell type,intrascleral,cilico choroidal		YES	S	Disomy	I	metastasis	3.35657	6.60443	-0.796187	0.904086	6.60443	1.32874	10.4683	7.51892
44	UM44	30/M	OS:EB	0.7	3	3	9	5.5	11	spindle B cell type ,intrascleral		No	S	Monosomy	I	metastasis	6.19115	11.0169	-1.17217	-1.94884	11.0169	-1.86391	11.2525	2.93985
45	UM45	38/M	OS: Excentration	0	0	0	0	15	1	epitheliod cell type,orbital invasion		No	E	Monosomy	ES	Doing well	1.25607	2.15878	1.36877	1.63192	9.19974	-2.61979	7.77522	4.01275
46	UM46	56/F	OS: Excentration	0.2	1	1	1	15	1	Melanoma cells also show pagetoid invasion into the full length fornicial epithelial & conjunctival epithelium		No	M	Monosomy	ES	Doing well	3.46517	-0.119224	0.858233	1.99081	13.2498	-2.99441	6.65675	-1.75785
47	UM47	34/M	OS: Excentration	0.3	2	1	2	15	1	Tumor cells infilterating orbital tissues ,margins involved		No	E	Monosomy	M	liver metastasis	-5.39065	-3.00106	-3.78998	-17.2631	0.999277	-1.22178	6.30939	4.45
48	UM48	55/M	OD:EB	0.5	3	2	6	5	12	Tumor cells infilterating sclera, orbital tissues and metastasis		No	E	Disomy	M	metastasis	2.68782	3.97108	-0.602451	1.83668	13.2351	-1.83075	0.269106	2.47
49	UM49	48/M	OD:orbital tissue	0.4	2	1	2	15	1	Epitheliod cell type orbital extension		No	E	Monosomy	ES	Doing well	0.414063	-2.80364	-2.69154	-0.0314579	10.689	-3.69889	4.56698	-5.03641
50	UM50	28/M	OS:EB	0.4	2	2	4	15	17	Extrascleral and orbital extension of tumor cells		No	E	Monosomy	ES	Doing well	4.41276	11.2023	-0.98675	1.42634	11.2023	-2.24109	11.0127	3.58982
51	UM51	32/M	OS:EB	0.3	2	3	6	10	0.1	spindle cell type		No	E	Disomy	ES	Doing well	4.21944	5.10121	3.41338	6.63068	11.3679	1.31425	13.4314	1.63709
52	UM52	26/M	OD:EB	0.1	1	1	1	14	10	Mixed cell type Episcleral invasion,spindle cells		No	S	Monosomy	ES	Doing well	3.16588	10.0288	5.52263	4.09294	6.92519	1.04952	13.4585	1.53877
53	UM53	37/F	OS:EB	0.3	2	2	4	9	9.5	Mixed cell type Extrascleral extension,epitheloid		No	M	Monosomy	ES	Doing well	-0.216436	7.08579	2.69424	2.57986	5.06788	-2.33915	9.66269	-0.766929
54	UM54	74/M	OD:EB	0.4	2	2	4	15	12	Mixed cell type , cilico chroidal orbital extension		YES	M	Monosomy	ES	Doing well	2.81822	7.9647	-4.22437	2.83304	7.9647	1.10031	14.8866	1.16026
55	UM55	34/M	OD:Exentration	0.2	1	2	2	15	7	Mixed cell type, amelanotic orbital extension		No	M	Monosomy	ES	Doing well	4.55698	4.81476	2.42996	2.10178	9.67202	-3.52938	8.8588	1.73757
56	UM56	58/F	OD:EB	0.2	1	2	2	12.5	8	Spindle B cell type Extrascleral extension		No	S	Monosomy	M	Liver Metastasis	1.99495	4.4641	1.33901	0.0763221	5.15628	-7.93736	1.70852	1.25
57	UM57	28/M	OS:EB	0.2	1	1	1	11	20	Epitheliod cell type Invasion into the anterior portion of scleral fibres, scleral nerves & sclera blood vesseles		No	E	Monosomy	ES	Doing well	0.564641	4.19554	0.187617	1.85629	4.19554	-5.80577	4.00588	-0.890047
58	UM58	68/M	OS:EB	0.3	2	2	4	17	14	Mixed cell type Extension through vortex veins,spindle cells		No	S	Monosomy	ES	Doing well	4.841	18.1559	5.96682	0	18.1559	0	17.9662	0
59	UM59	54/M	OD:Exentration	0.3	2	2	4	10	7	Mixed cell type Melanoma cells also seen involving the upper lid with foci of tumor cells in the ant. Portion of orbital fat beyond upperlid		No	E	Monosomy	ES	Doing well	4.22011	15.0701	6.90916	7.12479	15.0701	2.17846	14.8804	6.90635
60	UM60	35/F	OD: Orbit biopsy	0.6	3	3	9	15	7	Mixed cell type orbital extension		No	M	Monosomy	ES	Doing well	2.75729	8.08324	27.6682	2.82959	8.08324	-2.28062	7.89357	-4.04087
61	UM61	70/M	OS:EB	0.4	2	2	4	12	7	Mixed cell type Intrascleral ,emissary vein extension, spindle cells		No	M	Monosomy	ES	Doing well	-2.84712	2.69767	0.738802	0.608459	-1.44441	-6.33812	2.72603	-0.90622
62	UM62	44/F	OS:EB	0.6	3	3	9	14	13	spindle cell b type		No	S	Monosomy	I	Doing well	7.65106	12.9715	0.782393	5.01971	12.9715	5.01522	12.7818	7.22361
63	UM63	43/M	OS;Excentrated	0.2	1	1	1	15	7	Mixed cell type , No pigmentation orbital invasion,epitheloid		No	M	Monosomy	M	Metastatic deposits in right cervical,supraclavicular, para tracheal,subcranial regions.	-2.46868	6.66519	5.82455	4.00423	6.66519	-7.07561	6.47552	3.81
64	UM64	34/M	OD: Orbital tissue	0.2	1	1	1	9	9.5	epitheliod cell type,orbital invasion		No	E	Disomy	ES	Orbital invasion	-1.08	15.54	-16.74	1.28	2.81	-13.96	7.03	-1.54
65	UM65	55/F	OS:EB	0.5	3	2	6	9	8	spindle cell type, cilico choroidal,amelanotic		YES	S	Monosomy	I	Orbital extension	2.82	17.72	-9.11	3.45	7.17	-7.7	6.99	4.67
66	UM66	62/M	OD:EB	0.4	2	2	4	11	7	Mixed cell type, Predominately epitheliod, nuclear atypia, spindle cells		No	M	Disomy	I	Doing well	-7.32	-0.99	-5.02	-3.33	-17.23	-10.59	2.9	-1.77
67	UM67	52/M	OD:EB	0.5	3	2	6	6	5	spindle cell type		No	S	Monosomy	I	Doing well	4.84	21.16	-3.84	6.9	9.66	-5.01	10.12	7.69
68	UM68	46/F	OS:EB	0.1	1	1	1	15	10	Mixed cell type,Intrascleral and vortex veins ,epitheloid		No	M	Monosomy	M	Liver metastasis	8.57	-10.99	3.27	9.86	11.95	-4.49	13.03	6.84
69	UM69	56/M	OD:EB	0.1	1	1	1	7	4	Mixed cell type, spindle		No	M	Monosomy	I	Doing well	1.95	15.28	0	1.02	7.69	-10.7	6.86	-0.02
70	UM70	48/M	OS:EB	0.7	3	3	9	15	8	Spindle cell type		No	S	Disomy	I	Doing well	-0.14	3.38	-12.44	2.27	3.38	-11.66	7.6	-2.9
71	UM71	74/M	OS:EB	0.1	1	1	1	10	12	Mixed cell type,predominatly spindle		No	M	Monosomy	I	Doing well	1.63	4.64	-7.63	1.45	4.64	-10.2	11.54	5.23
72	UM72	49/F	OS:EB	0.1	1	1	1	17	19	Mixed cell type, cilico choroidal,epitheloid		YES	M	Monosomy	I	Doing well	-2.8	10.51	1.93	3.96	10.51	-4.97	18.03	10.13
73	UM73	2/F	OS:EB	0.4	2	2	4	20	10	Mixed,Epitheliod, Orbital and optic nerve invasion, Extrascleral extension		No	M	Monosomy	ES	Doing well	6.5	13.76	-2.52	-1.41	9.47	7.59	11.57	14.81
74	UM74	36/F	OS:EB	0.5	3	3	9	14	11.5	Mixed cell type		No	M	Disomy	I	Doing well	0	11.31	-4.97	0	0	0	0	12.81
75	UM75	60/M	OS:EB	0	0	0	0	11.5	15	spindle celltype		No	S	Monosomy	I	Doing well	1.43	13.75	-1.97	-0.5	8.34	-4.25	8.2	-2.25
76	UM76	40/F	OS:EB	0	0	0	0	10	9	Mixed cell type		No	S	Monosomy	I	Doing well	-0.87	6.04	-10.25	0.9	6.04	-8.58	10.22	7.26
77	UM77	65/M	OS:EB	0.1	1	1	1	11	8	Necrotic,spindle cells		No	E	Monosomy	I	Doing well	4.36	6.67	-3.72	0.22	6.67	-4.36	6.51	9.09
78	UM78	63/F	OS:EB	0.3	2	1	2	15	10	Epitheliod cell type,		No	M	Disomy	I	Doing well	-1.5	7.8	-8.48	-6.45	7.8	-8.57	7.61	9.56
79	UM79	52/M	OS:eb	0.3	2	1	2	12	8	Mixed cell type		No	M	Monosomy	I	Doing well	4.84	0	1.86	-7.69	18.15	-3.05	2.93	5.13
80	UM80	21/M	OS:orbit tissue	0.7	4	3	12	9	9.5	epitheliod,orbital extension		No	E	Disomy	ES	Doing well	5.37	4.75	2.72	7.78	13.15	-3.35	12.07	-3.09
81	UM81	54/M	OS:EB	0.5	3	2	6	16	10	Mixed cell type, cilico choroidal ,orbital invasion extrascleral and vortex veins involved, spindle cell type		YES	M	Disomy	ES	Doing well	-4.2	-14.03	-4.94	-2.66	5.07	-8.84	3.32	-9.53
82	UM82	60/M	OD:EB	0.6	3	2	6	9.5	4	Mixed cell type,intrascleral and vortex veins invasion , partially pigmented , spindle cells		No	M	Disomy	ES	Doing well	-0.4	0.81	-5.23	1.85	8.59	-15.34	0.62	-6.5
83	UM83	51/M	OD:EB	0.2	1	1	1	15	7	Epitheliod cell type, TIL		No	E	Monosomy	M	Liver Metastasis after 3 years	-1.61	4.09	-7.67	0.641	11.94	-16.07	3.9	3.98
84	UM84	35/F	OD:EB	0.3	1	1	1	12	9	Cilico choroidal,Mixed cell type , Intrascleral		Yes	M	Disomy	I	doing well	5.95	5.1	1.51	6.94	5.101	-1.13	7.46	1.23
85	UM85	50/F	OS:EB	0.6	2	2	4	15	6	Spindle cells,intrascleral		No	M	Disomy	I	doing well	2.9	7.1	-0.4	4.26	7.1	-1.68	14.28	2.01
86	UM86	65/F	OS:EB	0.2	1	1	1	15	16	Mixed cell type,extrascleral		Yes	M	Monosomy	M	Liver Metastasis	4.84	3.89	-3.78	6.35	10.64	-2.01	5.07	18.15
NOTE:	S:Spindle cell type
	E: Epitheliod cell type
	M: Mixed cell type
	I: Intrascleral invasion
	ES: Extrascleral invasion
	M: Liver metastasis

## Sheet: Sheet2
M	D	M	D	Interpretation of M
M	D	M	D	M
M	D	M	D	D
M	D	M	D	D
M	D	M	D	D
M	D	M	D	D
M	D	M	D	M
M	D	M	D	M
M	D	M	D	M
M	D	M	D	D
M	D	M	D	M
M	D	M	D	M
M	D	M	D	M
M	D	M	D	M
M	D	M	D	D
M	D	M	D	M
M	D	M	D	M
M	D	M	D	D
M	D	M	D	D
M	D	M	D	D
M	D	M	D	D
M	D	M	D	M
M	D	M	D	M
M	D	M	D	D
M	D	M	D	M
M	D	M	D	D
M	D	M	D	D
M	D	M	D	M
M	D	M	D	M
M	D	M	D	D
M	D	M	D	M
M	D	M	D	D
M	D	M	D	D
M	D	M	D	M
M	D	M	D	D
M		M		D
M		M		D
M		M		M
M		M		D
M		M		D
M		M		D
M		M		M
M		M		M
M		M		D
M		M		M
M		M		M
M		M		M
M		M		M
M		M		D
M		M		M
M		M		M
				D
				M
				M
				M
				M
				M
				M
				M
				M
				M
				M
				M
				M
				D
				M
				D
				M
				M
				M
				D
				M
				M
				M
				D
				M
				M
				M
				D
				M
				D
				D
				D
				M
				D
				D
				M
